# Supplementary material for: The Susceptibility of Pseudomonas aeruginosa Strains from Cystic Fibrosis Patients to Bacteriophages
Source: PLoS One. 2013 Apr 24;8(4):e60575. doi: 10.1371/journal.pone.0060575 (PMC3634792; doi:10.1371/journal.pone.0060575)
Supplement: Table S1 — Sequence of 264 CRISPR1 spacers and distribution into the 42 tested strains. (XLS) [file pone.0060575.s007.xls]

## Sheet: Sheet1
Spacer number	Isolatesa	Sequence	Phage matchb
1	Pa14:1	ACCACCCGCTACCACCGGCAGCCGCACCGGCC	JBD25
2	Pa14:2_C7-11:1_C8-12:1_C9-1:1_TR60:1	ATCACCGGCGCGCTGGCCTTCGGCGCCCAGGC
3	Pa14:3_C7-11:2_C8-12:2_C9-1:2_TR60:2	TTATCAGTAAATACGTGGCGACTTGGCCACCC
4	Pa14:4_C7-11:3_C8-12:3_C9-1:3_TR60:3	TTGCTGCGTGTTGCAGCGACACCCGTTCAACA
5	Pa14:5_C7-11:4_C8-12:4_C9-1:4_TR60:4	ACTGGAGATACGTGCACAGATCGGACGACACG
6	Pa14:6_C7-11:5_C8-12:5_C9-1:5_C9-11:6_TR60:5	ATATCAGTTTGCATGGTTTGCTCCTACCAAGC	JBD67
7	Pa14:7_C7-11:6_C8-12:6_C9-1:6_C9-11:7_TR60:6	TTGCATCGCACCCTCCTGCTCACCGACCAGGC	phiCTX
8	Pa14:8_C7-11:7_C8-12:7_C9-1:7_C9-11:8_TR60:7	TGAACGTTCACGCATCACGCGCCTTTCCGGCC
9	Pa14:9_C7-11:8_C8-12:8_C9-1:8_C9-11:14_TR60:8	AGGCAGACGAGTACGCGCGGTCTCGCGAAGTG
10	Pa14:10_C7-11:9_C8-12:9_C9-1:9_TR60:9	AGAACATGGCCCGGCTCCCGACGTTGCTGCGG	F116
11	Pa14:11_C7-11:10_C8-12:10_C9-1:10_TR60:10	ATGACGCAAGACGAGCTTGTCCGCCTTCTGGC
12	Pa14:12_C7-11:11_C8-12:11_C9-11:15_TR60:11	GTTTGCAGGAAGCGGCGCTATCGCACCGAACT
13	Pa14:13_C7-11:12_C8-12:12_C9-1:11_C9-11:16_TR60:12	ATAGCTACGCCGAGCCAGTTGTAAGCTGACGC	vB_PaeS_PMG1
14	C50:1_C10-5:4_C5-2:4_C6-1:4	TGTGCCGTCCGCGATCTGGCGGATTGCCGGCTA
15	C50:2_C10-5:5_C5-2:5_C6-1:5	AATCTGAAACGCATTGGCGAAATACACCACCG
16	C50:3_C10-5:6_C5-2:6_C6-1:6	ACTGTTCGAGTCGCGAATGACTCGGTGAACTA
17	C50:4_C10-5:7_C5-2:7_C6-1:7	AGAACGAAAACTGCTAGCGGCGACGATACCCG
18	C50:5_C10-5:8_C5-2:8_C6-1:8	GCCCACCAGCTCAGTCCAGGCGCTGCCGGAAT	DMS3
19	C50:6_C10-5:9_C5-2:9_C6-1:9	ATGCGGATAAGGCCCGCAGGCGCCGAATTGGC
20	C50:7_C10-5:10_C5-2:10_C6-1:10	CAGCAGCGGCTCCAGGAAGAGGGGCGCTGCCT
21	C50:8_C10-5:11_C5-2:11_C6-1:11	AAGAGTCGCGGCGACAACTACCAGACGTCCGC	JBD18
22	C50:9_C10-5:12_C5-2:12	GTATGGCTCTCTCCATTGGGGTGGCGATACTC
23	C50:10_C10-5:13_C5-2:13	GATCTGGGGCGGCATCATCACAGCAGAATCTA
24	C50:11_C10-5:14_C5-12:10_C5-2:14_C6-4:10_C9-14:16	ACAACATCAATCGCCTGATGCTGGGGCACCTG
25	C50:12_C10-5:15_C5-2:15_C6-4:11	AGCTTCGGCACCCTGATGCGCGCCGTCGAGGG	phiCTX
26	C50:13_C5-12:11_C5-2:16_C6-1:12_C6-4:12_C9-14:17	AATGCGGTCCTGCGCATCCGAACTGGTAAGTG
27	C50:14_C10-5:16_C5-12:12_C5-2:17_C6-1:13_C6-4:13_C9-14:18	GACCCCCGGAGGACCAACCGTGGACAACGACA	vB_PaeS_PMG1
28	C10-1:1_C10-2:1_C3-13:1_C5-19:1_C5-5:1	CATGCTACGCCGGCCTTGATCAGTTCGCGAGC
29	C10-1:2_C10-2:2_C3-13:2_C5-19:2_C5-5:2	ACGAGCTGACGGAAAGTGATCCGGTAACGA
30	C10-1:3_C10-2:3_C3-13:3_C5-5:3	TTACTTCTACTCGCTCGCCGCCGGCTACCAGG
31	C10-1:4_C10-2:4_C3-13:4_C5-5:4	AGCAGCCGAGCGGGATCGTGCGTGAGCTGAGC	D3112
32	C10-1:5_C10-2:5_C3-13:5_C5-5:5	GGCCAGGTCGAGCCTGAGCCGCGCACGGTGCG	phi297
33	C10-1:6_C10-2:6_C3-13:6_C5-5:6	TGCTGCTGGATCTTGTTTCCGGGCCGGCGTGT
34	C10-1:7_C10-2:7_C3-13:7_C5-19:3_C5-5:7	AAGAACCGCACCGTCCACTGAGCGAAACCGCC	DMS3
35	C10-1:8_C10-2:8_C3-13:8_C5-19:4_C5-5:8	ATCAAGTTCGACACGACTCGCTCCACGCAGTG
36	C10-1:9_C10-2:9_C3-13:9_C5-19:5_C5-5:9	TTATGCAGGACGACTGGCACGTCCGCATATTC
37	C10-1:10_C10-2:10_C3-13:10_C5-19:6_C5-5:10	CTCGGCATGCACGTCGACGCCGAGGCGCT
38	C10-1:11_C3-13:11_C5-19:7_C5-5:11	GTCATCGGACGAATCGCGTCACCAACCGCCCG
39	C10-5:1_C5-2:1_C6-1:1	GACAAGAAACTGTTGGCCGAGCATCGGCACCGG
40	C10-5:2_C5-2:2_C6-1:2	TGCAGCGCCGCGAACGGCAACGGCGGCGACGG
41	C10-5:3_C5-2:3_C6-1:3	TGGAACGCATTGCCTGCCTGCGTAAAGAACTC
42	C1-1:1_C6-19:1	TGTCAGAAGGGATTACCGCGGACCTGGTCGCA
43	C1-1:2_C6-19:2	TCAGGCTCATTTCGTTGTCCTCGATGCCCCGG
44	C1-1:3	GGGAGGGCATGTGATGCGAGCAGACGAGTAC
45	C1-1:4	GGGCCCGACGGCTAGTAATTCGCGGAGGATGG
46	C1-1:5	TGTCCGCAGCAGGCCGGTAATCCGGATAACTG	vB_PaeS_PMG1
47	C1-1:6	TGTCCGACAACCCGCATAGCATCCCTGAGCAA
48	C1-1:7	AAGGACTCTGATCTCTTGACTCACCATTTCCT
49	C1-1:8	CGCTGCCATCCGGCGCATTTCCCTCTCATAGC
50	C1-1:9	AACATCCAGCCCGAGCTGAGCGATATCCCCCG	D3112
51	C1-1:10_C6-19:3	TGCTCGCTGATGACCAGCCGCAGCGCATGGTT
52	C1-1:11_C6-19:4	CGCAAAGCCCCGCAGGACAATGACTTGATATC
53	C1-1:12_C1-15:7_C6-19:5	AATCCGAGGCGGAGTTCAGCCACTTGGCATAG	YMC/01/01/P52_PAE_BP
54	C1-1:13_C1-15:8_C6-19:6	GCAGTGATCGAGCGCGCACGGTCGCGCAAGAC	MP29
55	C1-1:14_C1-15:9_C6-19:7	AGAAGCGCATCCAGCGATACGAAGATGCACTC	JBD25
56	C1-1:15_C6-19:8_C8-5:18	AACCAGCGTGTCGATGCCGAAGCGAAGGCCCG
57	C1-1:16_C1-15:11_C6-19:9	AGTGAGCACGATCATCATGTCGGCCTGCTGGC
58	C1-1:17_C1-15:12_C6-19:10	ATCACCGGAGGCCACGGATTCGCTGTAGCTCA
59	C1-1:18_C1-15:13_C6-19:11_C8-5:19	ACCAGCTGCTGCGAGTGCTGGTTCGCGCTGGC
60	C1-11:1	GAGCTGGAGCGCCTGGCCGCCGAAGCCCTGGC	phi CTX
61	C1-11:2	ATCGTGCCGGATAGCAGCCGTTCGCCTAGGAC
62	C1-11:3	AAACGGGGCATGTGGTGGCAACGTACAGAAAG
63	C1-11:4	GATTCGCGTCGTAGACCTTGGTGGCCTCCGC
64	C1-11:5	ATCTCCACCACCGCTACCCGGATCAGTAGGGT
65	C1-11:6	ATCCTGATATCCGGCGCTGCTTTGCCGACTAT
66	C1-11:7	TCCCGAGGAAACGCCATGCACACCCTCAACCT
67	C1-11:8	TTGCCGGTGGCCGTTTCGACGATGTGGAAGAA
68	C1-11:9	ACCGGCGCCGACTGGCCTTCGATCCAGATAAC	YMC/01/01/P52_PAE_BP
69	C1-11:10_C1-7:14_C2-3:14_C3-16:14	TGGTTCCGGCTCAAGCAGCGCAAGGAACTGAG
70	C1-11:11_C1-7:15_C2-3:15_C3-16:15	TCGACATGGCGACGGCTCTTGAACGGTTCTAT
71	C1-15:1	TCGCGGACGTACTCCAACTCCTGCCTCGCCTT
72	C1-15:2	ATCTGCTCCAGGGCGAGCAGGATGCCGTTGGT
73	C1-15:3	ATTGGCGGCATGAAGAAGAACCGCCTACACGT
74	C1-15:4	TGGAGAATTGGGTGCGCGCCGCGCCCTTTCGC
75	C1-15:5	TGAACCAGGACATCACCCTCGGATCGGCCAGC
76	C1-15:6	TGCTCCGGCCATGCCTGCTCCGGGCCTTTCTG
77	C1-15:10	AGTTGGCGAGCTGGGCAACGTTGCTTGTCGAA
78	C1-17:1	TGGATCACGACGGTGAGTCCTACACCTTTGGC	JBD67
79	C1-17:2	AGCAGCAGATCATCGACAACGCCCGCGCTTCT
80	C1-17:3_C9-17:7	GAGAACGATTCCGTCTTGTTGGAGCTTTCTGT
81	C1-17:4_C9-17:8	CGACGAGCAACTGCGCTTGCGCGTGCGTAACC
82	C1-17:5_C9-17:9	GGAAGGCTGGCGCTCGAACGGATGTGTACAGG
83	C1-17:6_C9-17:10	TCCGGATCACCAGGGCGACAGATGGCCACCTC
84	C1-17:7_C9-17:11	CTCTGGCGGTAACCTTTCCATGATCTGCGCAGCC
85	C1-17:8_C9-17:12	TGCATGCACATCGGCGAACTGCTGACGTGCTT
86	C1-17:9_C9-17:13	TGGCGCCGCCCGATTTCACGTAGCTGCTCGAT
87	C1-17:10_C9-17:14	TGATATCCAGCTGCTCCAGGAACCGCTGGCGG	D3112
88	C1-17:11_C9-17:15	TGATTTCGAAGGCCGCGGGCGACTGATCCGGA
89	C1-17:12	TGGATCAAAGAACGCATTCTCGGCACGTCGAA
90	C1-17:13_C2-24:6_C9-17:16	TCCTTGCCGGGCGCGGCGGCGAGCAGTTCGCG
91	C1-17:14_C2-24:9_C9-17:17	GAGTGTGAGGCCGGGCAAACGGATTTGT
92	C1-17:15_C2-24:10_C9-17:18	TTGACGGCCAATGCCGGCTTCGACTTAGCTCG
93	C1-17:16_C2-24:12_C9-17:20	AGCCACTCGCGGGCCAGCTCGGGCGATAGCAC
94	C1-17:17_C2-24:13_C9-17:21	GTGTCGCCCAGCACCGTTCAGCGCTACTTCAT	MP42
95	C1-17:18_C2-24:14	TCGATCCACACCCGCGAGGACGTGGCCACCGT	DK2 virB4, pUM505 plamsid
96	C1-17:19_C2-24:15_C9-17:22	AGCAATGGAAAGCAGCGATGTGACCCGACCCG
97	C1-17:20_C1-7:13_C2-3:13_C3-16:13	TGCAGGTCATAGGCGTATTCGAAGGACAGGCT	phiCTX
98	C1-19:1	AGCAAGGCATCCGGAAACGGGCCTTGGGTCAC
99	C1-19:2	ATCCGGAAGGGCGGGCTCCATGCTGTTTCCGC
100	C1-19:3	ACAAACGGCGGGACGGCTGGCAACCTGAACCAA	MP29
101	C1-19:4	CGGAAATCGCGGCGGCCAGGGCTTCACCTGCT
102	C1-19:5	TTCTCATTGGCCTCGTCCAGGCTCGGCAGGTC	MP38
103	C1-19:6	TACCAGTGGCTGGTGAACGACGAGAACATGCT
104	C1-19:7	ATTCAGCCTTGGCGATGCACTTCTCCGCAGGC
105	C1-19:8	TTCAGCTGGGCGGTGGCGGCGGCGATCTGCTC	JBD26
106	C1-19:9	TGCAACTGCTGGGCGACAAGCTGCTGCAGCTG
107	C1-19:10	TTGGAGAAGCGCCCGCTGGTGTCGAGCAGCTT
108	C1-19:11	CAGTCCGGCGCGAAGGTCCAGGCGATGATGCG	DMS3
109	C1-19:12	TTCCTGGAGTACGACCTGATTGCCTCCGCGGA	B3
110	C1-19:13	TACATCGAGGGGCGCCTGGCCGATGGCCGGAT	B3
111	C1-19:14	AATCCAGGTGACGTCGTGCATCTGGGACTCGT
112	C1-19:15_C3-7:15_C8-4:15	TTACCTTTAAAAGGGCTTTAAAACGCCTTTTAG
113	C1-7:1_C2-3:1_C3-16:1	AACTCAAAATTGCCCAATCAAACCGCGGGATA
114	C1-7:2_C2-3:2_C3-16:2	GCGTGCAGCAGATAGCCCTCAAGGAAGCTCAA
115	C1-7:3_C2-3:3_C3-16:3	AGCAACACCAGCAGCAACGATTACAAGTGGTT	MP29
116	C1-7:4_C2-3:4_C3-16:4	TATAAGCATGGGTCTGATGTAGTTGTTCGAAC	PAJU2
117	C1-7:5_C2-3:5_C3-16:5	AGCCATTTCGGCGAAGGGACTGAAGAGGGCCT	PAJU2
118	C1-7:6_C2-3:6_C3-16:6	TTTGGTGAGGCTTGCGCTCCCTGGGTGTTCGA
119	C1-7:7_C2-3:7_C3-16:7	CAGGAACGTTTGCTCGCGCTTTGATCTCAAGC
120	C1-7:8_C2-3:8_C3-16:8	AAGATGGTCGACGTGCTGATCCTGGCAATGCG
121	C1-7:9_C2-3:9_C3-16:9	GTTCCATATCCAACACCGGGACGGGAGTCCGA	F116
122	C1-7:10_C2-24:8_C2-3:10_C3-16:10	TCTACGAGCAGACCGAGTTGAAAGGACAGGAG
123	C1-7:11_C2-3:11_C3-16:11	TGGACGAACCGCAGCAGCGGTACGACGTTGTT
124	C1-7:12_C2-3:12_C3-16:12	TTGCGGATCCGGCGGTAGACGACCATCCGCAC	DK2 virB4
125	C2-21:1	TACAGCTCGATGCCGAGATCGAACAAGGGGGC
126	C2-21:2	AAGGAGTTCGAGGGGGGCGCGCTGTACTGCGC
127	C2-21:3_C5-14:1	ACCCAGGACGCCATCCGGCGCATGAGCGAACG	PAGI-6
128	C2-21:4_C5-14:2	TATCCGATGAACGTCCGCATCCCCGCGGCTGT
129	C2-21:5_C4-16:4_C4-17:4_C8-19:3	GGTAGACGCTGCCAGGTTAGCGGCCCGGCAGT
130	C2-21:6_C4-16:5_C4-17:5_C8-19:4	AGCTCGGCCAGCGCAGCCCGGCGCGCTTCGCC	DMS3
131	C2-21:7_C5-14:3_C8-19:5	TTGCCCGCTCAGCGCTCAGGAACGACTGACCC
132	C2-21:8_C4-16:6_C4-17:6_C5-14:4_C8-19:6	AGACGATCCGCGCATTGACGACGGGCGGGCCG	DMS3
133	C2-21:9_C2-21:13_C4-16:7_C4-17:7_C4-17:11_C5-14:5_C5-14:9_C8-19:7	AGCCGATGGCCCGCAGTAGTACCCCGATTAGT
134	C2-21:10_C4-16:8_C4-17:8_C5-14:6_C8-19:8	GTACCGGGGTGCTGCCAACCATACGAGGCGTT	F10
135	C2-21:11_C4-16:9_C4-17:9_C5-14:7_C8-19:9	ATGACCTGGGCCCGGACCACCTCCAGCCCCTC
136	C2-21:12_C4-16:10_C4-17:10_C5-14:8_C8-19:10	CACATGTGCGCTTCGGCGATGGTGTCGGCCAG
137	C2-21:14_C4-16:12_C5-12:6_C5-14:11_C8-19:13	AGGGATCGCCGTCGAACGGCGACTTGCCCGGAA	JBD67
138	C2-21:15_C5-12:7_C5-14:12_C8-19:14	ACTTGATGAACTTGCCGACGCTGGGCGCGAAG
139	C2-22:1_C9-20:1	ACGACCGCAAGACGCGGACCGATGGGGGTGCA
140	C2-22:2_C9-20:2	ATAGGGCCGAATGAAGTTGATGTGCTTGCCGA
141	C2-22:3_C8-13:1_C9-20:3	GCGAGGGCGTCGACGCACGCGACCGCGGCGAA
142	C2-22:4_C8-13:2_C9-20:4	AAGAACGGCTTCAGGCTGAAGCTAGATGCCTG
143	C2-22:5_C8-13:3_C9-20:5	ACGCTCGGGCCGGCCGCCAGCGGCAGCTCGGC	JBD24
144	C2-22:6_C8-13:4_C9-20:6	AGCTTCCGGGCCGATGTTGCCGACCGTGGTAT	D3112
145	C2-22:7_C8-13:5_C9-20:7	TCAACGACAAGGAGCTGCTATCCATTCTCGAC
146	C2-22:8_C8-13:6_C9-20:8	ATGGATGTCGGAACATCCCAGGTCACGGTCGT
147	C2-22:9_C8-13:7_C9-20:9	ACTTCTGCGCCTGACGCGTCGGTCATGACGAT
148	C2-22:10_C8-13:8_C9-20:10	CAGCGCAACAGGCGCATAAGTTCGTTGTAGTG
149	C2-22:11_C8-13:9_C9-20:11	TCGCTCTGCACCAGCGGCGCATTGGATCTGGT
150	C2-22:12_C8-13:10_C9-20:12	AAGCTCGCGCGGGCCTACGAGCAACACGCCAA
151	C2-22:13_C8-13:11_C9-20:13	GTAGTGCCGCCAGCACAGCGCCTCGACGGTGT	phi CTX
152	C2-22:14_C8-13:12_C9-20:14	AAAGAGGCTGCGCAGCACCGACGCACCTTCGT
153	C2-22:15_C9-20:15	GACTTGAAGCCACTGCGCAGGCACGCCACCCA
154	C2-22:16_C9-20:16	CTGCAGTGGAAGACCTGGGTGCGTCTCGCCCT
155	C2-23:1	TATCGCCATGGTTACGTCACTCATCGCTGACT
156	C2-23:2	CGGCGCTCCGTTCGACGCGACAAGTCGCGACG	pyocin
157	C2-23:3_C3-7:11	AACTGGTCGTGGCGCGGGATCACCGACCGACG	phi297
158	C2-23:4	ATAGGATGACTTCTGCGGTTGTGAAGTTTTTC
159	C2-23:5	TTGTCTGTCACCGAGTCGACCACACCAGAAGA
160	C2-23:6	TATACCCGACTTTTCAGCCCCGCCACCCTCGC
161	C2-23:7	AGGGGGTCAGAGGGCAGGGGGAGAAAAGCTTC	pyocin
162	C2-23:8	CCAGGCGCCGGCTTCTTCCCAGGTGATGCCGG
163	C2-23:9	AGGATCGCGGCGGAATGATGTCTCGCGCCGAC
164	C2-23:10	ATTGGCTGTTGAAGCTCAGGATCGATAGTCAC
165	C2-23:11	TTGCTGTGCTTGAAGAAAAGGGGTTCGTCCAA
166	C2-23:12	GACCCCGCCTCCAGGCCGGAGCCACCTGCCTG
167	C2-23:13	TCGCCGCCCTCCATGGTCTGGCTCAGTTGGCC
168	C2-23:14	AGCAGTTCGAATTCGTCATCCAGTTCTAAGGT
169	C2-24:1	GAATGGGTCTGCCTCGGCGGGATCGACGTGGA	H66
170	C2-24:2	CGAGTGCCGTCAACCGCTTGGACAACCTGCAT
171	C2-24:3	AGGCGGCGCAAAGTCGGCCAAGTCTTCACGCT
172	C2-24:4	TCAGCAGCAGGGAACCCGCGTGACCGTTGTTG
173	C2-24:5	ACAACGCCTTCGAAGACCTGGGCGGCTTCGTA
174	C2-24:7	TGTCCGGTCCCGGAAAAGACCAACGCGGGAGT
175	C2-24:11_C9-17:19	TCTGTCACCTCCTGGGAGGCGGCCTCGGCCTG
176	C3-7:1	ATCCGGGCAGACCGCCAATGGCGTGGTCCTGA
177	C3-7:2	TGGCCCGCTGGTGGGCAACGGGTGCGACCACG	LPB1
178	C3-7:3	AGGATGAAAATTGCTAGCGATCGTCTCGATTG
179	C3-7:4	TCCGCAAGGGAGGGAGGGGAAGCTTTATCTCC
180	C3-7:5	TGCGGTTGGTGGCCTGAGATGCTGCGCGCTGA
181	C3-7:6	GTGCCGAGCTGACCGACAACAACAAGGTCAAG	MP42
182	C3-7:7	AGCCACAACGGCGAGGCGCTAACAAGGATCGA	JBD26
183	C3-7:8	TGGGTGCGTCCACGCAGCAACTGGAAGATCTC
184	C3-7:9	ACGTCTGAAACGACTTCACCGGGACGAAGCGG
185	C3-7:10	CCACCATGTCGGCGGTGATCGTCACCGGCACC
186	C3-7:12	AGATCACCGAGCGCTATTCGGAGCCGGCCGAA
187	C3-7:13	TCTTCGCGTCCCTGGCCTTGGCTCGATACAGA
188	C3-7:14_C8-4:14	ATCCGTCACCGGAATTTGCGCGTTGGCCGTGC
189	C4-16:1_C4-17:1	TACTGGAGGTGTCGGAGTTCGAGCCGAGCCAG
190	C4-16:2_C4-17:2_C8-19:1	TGATCGGAGCCCTCATTGCGCACGCTCCAGCC
191	C4-16:3_C4-17:3_C8-19:2	AACCAGGGCGGATAAAATCTGCCCTTCTGGAGG
192	C4-16:11_C5-12:5_C5-14:10_C8-19:12	TGATCCATCACCGCCTTGACACCAACAAAGGC
193	C5-12:1	CACCAGCACCGAGTTGGACGCCGACACCGAGCG
194	C5-12:2	CGGAAGAAACGGCACTGCACCGCAGTTCGGCG	JBD18
195	C5-12:3	AAGACGCGATGACCCGGGCGATGATCCACCGC
196	C5-12:4	AGATTCGCCGCGTCCAGGCCGTCCATTTGCGC
197	C5-12:8_C6-4:2	TCCTAGTTCTTCGCCCAGCCGGAAACCGAGGC	JBD30
198	C5-12:9_C6-4:3_C9-14:10	TGGACGGCCGCAAGACAGTCACGCGGCGAGTG
199	C6-4:1	AGGGCCATCAGCTGGCCCAGGCCGTCTTCGTT
200	C6-4:4	TTGTCCGTGCGCGGCGCCTTGGGCAGAGTGAA
201	C6-4:5	AAGACGAGTACCTGAAAGACACCACCGGCAAC
202	C6-4:6_C9-14:11	ACGATGGCCGGGTGATCGGTATCCCTGATCAC
203	C6-4:7	TGTATGACGACAGCGATTCGGAACGCTGCCGC
204	C6-4:8_C9-14:14	TGCAATGGGGCTGCTCGTTCTAACCGCACGGT
205	C6-4:9_C9-14:15	TGGCCGTCCCAGGCCTCTTGCGGTCTAGCCTC
206	C6-4:14	GTGGCTATCGCGCTTGATGCGGGCCCGGTCGA
207	C6-4:15	AGCACGTGGCGCATAAGTCGGCTCAGCAGCTC
208	C8-17:1_C8-5:4	ATTGAAGAAGCTGAGCAGGAGCACCACGCAGA
209	C8-17:2_C8-5:5	GCGAAGGTAATGCGGGACAGGTCCATGCATGG
210	C8-17:3_C8-5:6	TTCAGAGGGTTCCAGGTGGCCCGGTTATCCCA
211	C8-17:4_C8-5:7	TTGCGCTTGTCGACTTCCGTGTTGATGAGCGC
212	C8-17:5_C8-5:8	TTGCGGAGTAAATCGACTGATGCGCGCTTCAT
213	C8-17:6_C8-5:9	AAGAACCGCTGGCGGCCGGCTCGCTGAACATT	DMS3
214	C8-17:7_C8-5:10	CTTCTGGCAGTCGGCTCACGGCGACTCGCGCG
215	C8-17:8_C8-5:11	TTTGAGTTGTTTTCGAAGCTGCTCGAGGGCAG
216	C8-17:9_C8-5:12	AGATGCAGACGTGGCTTATGTGCACTTTCCCC
217	C8-17:10_C8-5:13	TCGCATGGAGGAGTTGGCCAAGGCAACTGGCG	JBD25
218	C8-17:11_C8-5:14	GAGGACGCGTGCGTCTTCTTGTCCGCGTGTTT
219	C8-17:12_C8-5:15	TGGTGCCAGGCCTGGATCCGAGCAAGCCGGTA
220	C8-17:13_C8-5:16	TGGAGCAATCCCGCCCGGTGGCGACTACTGGA	MP38
221	C8-17:14_C8-5:17	AGTTGGGCGAGCGATTCGGCAGCGGCTCGGCC	DMS3
222	C8-4:1	ACCAATGGACCAGCAATCGAACTCAAGAACGA
223	C8-4:2	ACCGAATCCGCGACTCGTACCGAGTCGCAAAC
224	C8-4:3	GGGTGGCGGAACCGACTGCCGAATATCACTCC
225	C8-4:4	CTCTCCTGAGCGCTGAGGATGCAAGAGCCCGC
226	C8-4:5	TTCCGCCAGTTGCCGAAGCGCCCGAAATAGAG	virulence-associated E family
227	C8-4:6	TGAACAACCCGGCGCTGCGCGACTATCTGCCG
228	C8-4:7	GGCAAGCCATTGATCAGCAGGCCGGTATTCGG	JBD26
229	C8-4:8	TATGCCGCCCAGCGTGCCGCCCAGGGCGCCGC
230	C8-4:9	ACGAACAGCGCTGCGAACTCGCCAAGGTCTGG	PAJU2
231	C8-4:10	TATCGAAGAGTGATCTGCGCTGCTGTGGCGCA
232	C8-4:11	TCGTAATCATTGAAGCCCCGGGCAAGCTGAAA	pUM505 plasmid
233	C8-4:12	ATGGGGTCTACATCAGCGATGCGGCTCTGTCC
234	C8-4:13	ACTTGCAGAAGCCCCAGGACTTGAAGCCACTG
235	C8-5:1	CTGATGGCTGAGAATGTCGGCAGCATCTACTA	phi 297
236	C8-5:2	TGTGACGCCGTGCTTCAGCAGGCAGCGCGCGA	phi 297
237	C8-5:3	AGGGAATGGCTGACATTCCTCTAGCGCCCGCT	PAJU2
238	C9-11:1	GGTCGGTGACGGCACCATTGGCGGCCAGGTCA
239	C9-11:2	TCACGAATCACGAGAACGGTCCGATTCCGGGG
240	C9-11:3	GCTGAACAAATTGCCGAGTTCGAAGCAACTCG
241	C9-11:4	TGTTCCGAAGGCGTCAACGAAGGCTAATGACC
242	C9-11:5	TGATAAAACGAGTCAGGAAGGCCCCTGCGGGA
243	C9-11:9	GAGCAGTTCTGGCCGTTGCTCTTAAGCGTGTA
244	C9-11:10	AATTGCGGCACGATTGAGGATCACCCAAGCTA
245	C9-11:11	ATGAGTCGCTTGATCCCGTCGCGCATGAATGT	trbJ protein IncP island
246	C9-11:12	ATGTAGTTGCCCTGCATGTTGATTTGCGTGGC
247	C9-11:13	TATGACCCGTCGTACGACTACGCCTCGAACAC
248	C9-14:1	GCGATGGTTCGGCGCGCCCGTATGGCACATGC
249	C9-14:2	TTGGGCATGCGATTGCGCGCGCGGAGTGAATT
250	C9-14:3	AACGAAAACGCCGAAATCGGCCGCGACCGCGAC
251	C9-14:4	ATGGACGGAACCGATTCCGACTCGGTCGACGC
252	C9-14:5	TTCAGCGTCGCGGCAACCATAACCAGGCTGTG
253	C9-14:6	ATCCCGACGACCTCCTCGCCGAGATCCAGGCG
254	C9-14:7	ACCCAGGTTGCTGAATACGTAGTCCTTGGCCT
255	C9-14:8	GAACATCTGCAGCAGCGCCCACAGCGTGCTGG
256	C9-14:9	ACTCCGGCTCAGCCACCGGCAGTACCCCGGCC
257	C9-14:12	TGACCCTTGGAAACGCCGTTCCAGGGCTTGAT
258	C9-14:13	TTGGAGCGTCTGACCTGGGTGGTGACCACATT
259	C9-17:1	ATCCTATCGACGACAAAGTGCTCGAGCATCTC	D3112
260	C9-17:2	TGCCGGACCTGCTCCGCCACTGCGGACTCCAA
261	C9-17:3	AGAAAGCCAAGATCTACCGCTGGAGAAAGGCG
262	C9-17:4	GAAGAACATCGCTGCGGCGATCTGGGCCTCGC	JBD18
263	C9-17:5	AGGGGTTCGTCCCTGGCCGAGGTGGCCCGCTC	LPB1
264	C9-17:6	AGGAAACCAGAGCAGGAGGATGGACTATGACC
a	indicates the strain name and the spacer position inside the CRISPR
b	indicate identified phages and cellular genes showing 100% match with the spacer. Matches with prophages and CRISPRs in other strains are not indicated.
